# Supplementary material for: Serum Osmolarity and Vasopressin Concentration in Acute Heart Failure—Influence on Clinical Course and Outcome
Source: Biomedicines. 2022 Aug 20;10(8):2034. doi: 10.3390/biomedicines10082034 (PMC9405797; doi:10.3390/biomedicines10082034)
Supplement: Supplementary file 1 [file biomedicines-10-02034-s001.zip]

Archive with 1 entries (1 files):
- biomedicines-1770598-supplementary.pdf
